# Supplementary material for: Protein Disulphide Isomerase A1 Is Involved in the Regulation of Breast Cancer Cell Adhesion and Transmigration via Lung Microvascular Endothelial Cells
Source: Cancers (Basel). 2020 Oct 2;12(10):2850. doi: 10.3390/cancers12102850 (PMC7601413; doi:10.3390/cancers12102850)
Supplement: Supplementary file 1 [file cancers-12-02850-s001.zip]

Archive with 4 entries (3 files):
- Supplementary_proof/
- Supplementary_proof/cancers-931897-supplementary-figures-proof_revised.doc
- Supplementary_proof/cancers-931897-supplementary-proof_revised.doc
- Supplementary_proof/cancers-931897-Supplementay figureS8-WB-image.pdf
